# Supplementary material for: A Nanograss Boron and Nitrogen Co-Doped Diamond Sensor Produced via High-Temperature Annealing for the Detection of Cadmium Ions
Source: Nanomaterials (Basel). 2023 Nov 15;13(22):2955. doi: 10.3390/nano13222955 (PMC10675383; doi:10.3390/nano13222955)
Supplement: Supplementary file 1 [file nanomaterials-13-02955-s001.zip]

Archive with 1 entries (1 files):
- nanomaterials-2689689-supplementary.pdf
